# Supplementary material for: Clinical impact of intratumoral HER2 heterogeneity on trastuzumab deruxtecan efficacy in patients with HER2-positive gastric cancer
Source: Gastric Cancer. 2026 Apr 2;29(3):597–610. doi: 10.1007/s10120-026-01736-9 (PMC13124857; doi:10.1007/s10120-026-01736-9)
Supplement: Supplementary file 7 — Supplementary Material 1 [file 10120_2026_1736_MOESM7_ESM.xlsx]

## Sheet: Table S1
Supplementary Table S1. Best response
Supplementary Table S1a. Best response (HER2 IHC score)
Best response	No. of total patients (%) n = 30*	HER2 3+ group (%) n = 24	HER2 2+ / FISH+ group (%) n = 6	p value
Complete response	0 (0)	0	0
Partial response	14 (47)	12 (50)	2 (33)
Stable disease	8 (27)	7 (29)	1 (17)
Progressive disease	7 (23)	5 (21)	2 (33)
Not evaluable	1 (3)	0	1 (17)
Overall response rate	0.47	0.5	0.33	0.66
Disease control rate	0.73	0.79	0.5	0.3
*Cases with target lesions
Supplementary Table S1b. Best response (HER2 IHC score and HER2-positive proportion)
Best response	HER2 3+ group (%) n=24*	HER2 3+ and homo group (%) n = 14	HER2 3+ and hetero group (%) n = 10	p value
Complete response	0	0	0
Partial response	12 (50)	11 (79)	1 (10)
Stable disease	7 (29)	2 (14)	5 (50)
Progressive disease	5 (21)	1 (7)	4 (40)
Not evaluable	0	0	0
Overall response rate	0.5	0.79	0.1	0.003
Disease control rate	0.79	0.93	0.6	0.12
*Cases with target lesions
Abberations
FISH, fluorescence in situ hybridization
HER2, human epidermal growth factor receptor 2
hetero, heterogeneity
homo, homogeneity
