# Supplementary material for: Clinical impact of intratumoral HER2 heterogeneity on trastuzumab deruxtecan efficacy in patients with HER2-positive gastric cancer
Source: Gastric Cancer. 2026 Apr 2;29(3):597–610. doi: 10.1007/s10120-026-01736-9 (PMC13124857; doi:10.1007/s10120-026-01736-9)
Supplement: Supplementary file 8 — Supplementary Material 1 [file 10120_2026_1736_MOESM8_ESM.xlsx]

## Sheet: Table S2
Supplementary Table S2. Best response
Supplementary Table S2a. Best response (All cohort)
Best response	No. of total patients (%) n = 30*	TFI-long group (%) n = 18	TFI-short group (%) n = 12	p value
Complete response	0 (0)	0	0
Partial response	14 (47)	11 (61)	3 (25)
Stable disease	8 (27)	4 (22)	4 (33)
Progressive disease	7 (23)	2 (11)	5 (42)
Not evaluable	1 (3)	1 (6)	0
Overall response rate	0.47	0.61	0.25	0.07
Disease control rate	0.73	0.83	0.58	0.21
*Cases with target lesions
Supplementary Table S2b. Best response (Rebiopsy group)
Best response	No. of total patients (%) n = 8	HER2-homo group (%) n = 4	HER2-hetero group (%) n = 4	p value
Complete response	0	0	0
Partial response	2 (25)	1 (25)	1 (25)
Stable disease	0	0	0
Progressive disease	2 (25)	1 (25)	1 (25)
non CR/non PD	3 (38)	2 (50)	1 (25)
Not evaluable	1 (13)	0	1 (25)
Response rate	0.5	0.5	0.5	1
Disease control rate	0.5	0.5	0.5	1
Abberations
CR, complete response
HER2, human epidermal growth factor receptor 2
hetero, heterogeneity
homo, homogeneity
TFI, trastuzumab-free interval
PD. progressive disease
