# Supplementary material for: Clinical impact of intratumoral HER2 heterogeneity on trastuzumab deruxtecan efficacy in patients with HER2-positive gastric cancer
Source: Gastric Cancer. 2026 Apr 2;29(3):597–610. doi: 10.1007/s10120-026-01736-9 (PMC13124857; doi:10.1007/s10120-026-01736-9)
Supplement: Supplementary file 9 — Supplementary Material 1 [file 10120_2026_1736_MOESM9_ESM.xlsx]

## Sheet: Table S3
Supplementary Table S3. Reasons for treatment discontinuation and Subsequent therapy
Supplementary Table S3a. Reasons for treatment discontinuation
Reasons for discontinuation	No. of total patients (%) n = 43	HER2-homo group (%) n = 20	HER2-hetero group (%) n = 23	p value
Progressive disease	36 (84)	18 (90)	18 (78)	0.42
Adverse events	4 (9)	2 (10)	2 (9)	1
Poor performance status	3 (7)	0 (0)	3 (39)	0.24
Supplementary Table S3b. Subsequent therapy
Subsequent therapy	No. of total patients (%) n = 43	HER2-homo group (%) n = 20	HER2-hetero group (%) n = 23	p value
Best supportive care	19 (44)	7 (35)	12 (52)	0.36
Chemotherapy	24 (56)	13 (65)	11 (48)	0.36
Nivolumab	14	6	8
Trifluridine-Tipiracil	7	5	2
Paclitaxel + Ramucirumab	1	1	0
Docetaxel	1	1	0
Clinical trials	1	0	1
Abberations
HER2, human epidermal growth factor receptor 2
hetero, heterogeneity
homo, homogeneity
