# Supplementary material for: Clinical impact of intratumoral HER2 heterogeneity on trastuzumab deruxtecan efficacy in patients with HER2-positive gastric cancer
Source: Gastric Cancer. 2026 Apr 2;29(3):597–610. doi: 10.1007/s10120-026-01736-9 (PMC13124857; doi:10.1007/s10120-026-01736-9)
Supplement: Supplementary file 10 — Supplementary Material 1 [file 10120_2026_1736_MOESM10_ESM.xlsx]

## Sheet: Table S4
Supplementary Table S4. Details of treatment
Details of treatment	Total n = 43	HER2-homo group (%) n = 20	HER2-hetero group (%) n = 23	p value
Duration of treatment, median [range], months	4.7 [0.4–31.0]	6.3 [0.4–31.0]	3.1 [0.6–9.3]	0.01
Times of courses, n [range]	6 [1–38]	6.5 [1–38]	4 [1–12]	0.02
Doses of T-DXd, median [range], mg/kg	33.4 [4.4–243.2]	40.8 [4.4–243.2]	25.6 [5.4–72.8]	0.03
Abberations
HER2, human epidermal growth factor receptor 2
hetero, heterogeneity
homo, homogeneity
T-DXd, trastuzumab deruxtecan
