# Supplementary material for: Clinical impact of intratumoral HER2 heterogeneity on trastuzumab deruxtecan efficacy in patients with HER2-positive gastric cancer
Source: Gastric Cancer. 2026 Apr 2;29(3):597–610. doi: 10.1007/s10120-026-01736-9 (PMC13124857; doi:10.1007/s10120-026-01736-9)
Supplement: Supplementary file 11 — Supplementary Material 1 [file 10120_2026_1736_MOESM11_ESM.xlsx]

## Sheet: Table S5
Table S5. Indivisual patient data
Patient No	CLDN18.2-positive proportion, %	HER2- positive proportion, %	HER2 heterogeneity
DS-001	20	20	hetero
DS-002	75	92	homo
DS-004	95	20	hetero
DS-005	90	100	homo
DS-006	90	100	homo
DS-009	20	60	hetero
DS-010	90	98	homo
DS-011	5	50	hetero
DS-012	80	25	hetero
DS-014	90	40	hetero
DS-015	0	79	homo
DS-016	0	80	homo
DS-017	20	95	homo
DS-018	50	34	hetero
DS-019	90	95	homo
DS-020	0	63	hetero
DS-021	90	0	hetero
DS-022	80	60	hetero
DS-023	NA	30	hetero
DS-025	40	90	homo
DS-027	95	10	hetero
DS-028	0	88	homo
DS-029	95	20	hetero
DS-033	85	63	hetero
DS-034	80	100	homo
DS-036	50	10	hetero
DS-037	100	100	homo
DS-038	5	91	homo
DS-039	30	15	hetero
DS-040	10	90	homo
DS-042	0	90	homo
DS-043	0	80	homo
DS-044	30	100	homo
DS-045	50	95	homo
DS-046	90	52	hetero
DS-047	30	33	hetero
DS-049	5	100	homo
DS-050	90	100	homo
DS-051	40	68	hetero
DS-052	10	60	hetero
DS-053	80	40	hetero
DS-054	100	36	hetero
DS-055	30	61	hetero
Abberations
HER2, human epidermal growth factor receptor 2
hetero, heterogeneity
homo, homogeneity
